# Supplementary material for: Financial Toxicity in Japanese Patients with Metastatic Renal Cell Carcinoma: A Cross-Sectional Study
Source: Cancers (Basel). 2024 May 16;16(10):1904. doi: 10.3390/cancers16101904 (PMC11119599; doi:10.3390/cancers16101904)
Supplement: Supplementary file 1 [file cancers-16-01904-s001.zip]

Archive with 1 entries (1 files):
- cancers-2960765-supplementary.pdf
